# Supplementary material for: Characterization and Analysis of the Complete Mitochondrial Genome of Platycrater arguta
Source: Curr Issues Mol Biol. 2025 Jul 5;47(7):521. doi: 10.3390/cimb47070521 (PMC12293517; doi:10.3390/cimb47070521)
Supplement: Supplementary file 1 [file cimb-47-00521-s001.zip]

Archive with 1 entries (1 files):
- cimb-3692170-supplementary.pdf
